# Supplementary material for: Maternal Plasma miRNAs as Early Biomarkers of Moderate-to-Late-Preterm Birth
Source: Int J Mol Sci. 2024 Sep 2;25(17):9536. doi: 10.3390/ijms25179536 (PMC11394737; doi:10.3390/ijms25179536)
Supplement: Supplementary file 1 [file ijms-25-09536-s001.zip]

Archive with 1 entries (1 files):
- ijms-3131250-supplementary.pdf
